# Supplementary material for: A new optimization algorithm based on average and subtraction of the best and worst members of the population for solving various optimization problems
Source: PeerJ Comput Sci. 2022 Mar 7;8:e910. doi: 10.7717/peerj-cs.910 (PMC9044275; doi:10.7717/peerj-cs.910)
Supplement: Supplemental Information 2 — Includes the number of decision variables and the allowable range of variables for each objective function. [file peerj-cs-08-910-s002.m]

% ASBO.
% Generated by Mohammad Dehghani, 2021.

% This function gives boundaries and dimension of search space for test functions.
function [lo,hi,m]=test_functions_range(F_index)

%If lower bounds of dimensions are the same, then 'down' is a value.
%Otherwise, 'down' is a vector that shows the lower bound of each dimension.
%This is also true for upper bounds of dimensions.

%Insert your own boundaries with a new F_index.

m=30;
if F_index==1
    lo=-100;hi=100;
end

if F_index==2
    lo=-10;hi=10;
end

if F_index==3
    lo=-100;hi=100;
end

if F_index==4
    lo=-100;hi=100;
end

if F_index==5
    lo=-30;hi=30;
end

if F_index==6
    lo=-100;hi=100;
end

if F_index==7
    lo=-1.28;hi=1.28;
end

if F_index==8
    lo=-500;hi=500;
end

if F_index==9
    lo=-5.12;hi=5.12;
end

if F_index==10
    lo=-32;hi=32;
end

if F_index==11
    lo=-600;hi=600;
end

if F_index==12
    lo=-50;hi=50;
end

if F_index==13
    lo=-50;hi=50;
end

if F_index==14
    lo=-65.536;hi=65.536;m=2;
end

if F_index==15
    lo=-5;hi=5;m=4;
end

if F_index==16
    lo=-5;hi=5;m=2;
end

if F_index==17
    lo=[-5 0];hi=[10 15];m=2;
end

if F_index==18
    lo=-2;hi=2;m=2;
end

if F_index==19
    lo=0;hi=1;m=3;
end

if F_index==20
    lo=0;hi=1;m=6;
end

if F_index==21
    lo=0;hi=10;m=4;
end

if F_index==22
    lo=0;hi=10;m=4;
end

if F_index==23
    lo=0;hi=10;m=4;
end
